# Supplementary material for: Contributions from the silent majority dominate dengue virus transmission
Source: PLoS Pathog. 2018 May 3;14(5):e1006965. doi: 10.1371/journal.ppat.1006965 (PMC5933708; doi:10.1371/journal.ppat.1006965)
Supplement: S3 Table — Studies for 1° and 2° were collated in [23]. Studies used for post-2° [22,28] were derived from [7]. N.S. = not stated. (XLSX) [file ppat.1006965.s005.xlsx]

## Sheet: Sheet1
Country	Year	Age group (yrs)	Apparent case identification	pre-exposure history	# apparent	# inapparent	# infected	(As+I):AS ratio	ref
Peru		0-75	Fever and one other All infections dengue symptom AND RT-PCR: positive OR ELISA: 4-fold IgM increase	1°	25	109	134	0.813433	(22)
Peru		0-75		1°	35	168	203	0.827586	(22)
Peru		0-75		2°	16	107	123	0.869919	(22)
Peru		0-75		2°	54	370	424	0.872642	(22)
Peru		0-75		post-2°	7	468	475	0.985263	(22)
Peru		0-75		post-2°	72	1035	1107	0.934959	(22)
Phillipines		0.5-85	Fever AND RT-PCR: IgM positive or 4-fold IgG increase	1°	4	-	-	-	(52)
Phillipines		0.5-85		2°	9	-	-	-	(52)
Phillipines		0.5-85		N.S.	-	61	-	-	(52)
Multicentric:Latin America		9-16	2 days fever AND RT-PCR: positive OR ELISA: IgM positive or 4- fold IgG increase	N.S.	5	15	20	0.75	(53)
Multicentric:Latin America		9-16		N.S.	6	8	14	0.571429	(53)
Multicentric:Latin America		9-16		N.S.	1	8	9	0.888889	(53)
Multicentric:Latin America		9-16		N.S.	6	19	25	0.76	(53)
Nicaragua		2-9	Fever AND RT-PCR: positive OR ELISA: IgM positive or 4- fold inhibition increase	1°	5	98	103	0.951456	(54)
Nicaragua		2-9		1°	24	148	172	0.860465	(54)
Nicaragua		2-9		1°	7	80	87	0.91954	(54)
Nicaragua		2-9		1°	19	123	142	0.866197	(54)
Nicaragua		2-9		2°	10	195	205	0.95122	(54)
Nicaragua		2-9		2°	40	262	302	0.86755	(54)
Nicaragua		2-9		2°	4	143	147	0.972789	(54)
Nicaragua		2-9		2°	41	117	158	0.740506	(54)
Sri Lanka			ELISA: IgG seroconversion (primary only) PRNT: 2-fold increase (secondary)	1°	15	20	35	0.571429	(55)
Sri Lanka				2°	12	20	32	0.625	(55)
Nicaragua			Fever and suscpected dengue AND RT-PCR: positive OR DENV-isolated OR ELISA: IgM seroconversion OR Inhibition ELISA: 4-fold increase	post-2°	58	116	174	0.666667	(28)
Vietnam		2-15	Fever and suspected dengue or viral disease AND RT-PCR: positive OR ELISA: IgM positive or 4- fold	1°	31	163	194	0.840206	(56)
Vietnam		2-15		1°	39	220	259	0.849421	(56)
Vietnam		2-15		1°	46	129	175	0.737143	(56)
Vietnam		2-15		1°	73	252	325	0.775385	(56)
Vietnam		2-15		2°	123	-	-	-	(56)
Thailand			HI or PRNT: seroconversion (primary) or 4-fold increase (secondary)	1°	4	43	47	0.914894	(57)
Thailand				2°	9	47	56	0.839286	(57)
Thailand		4-15	HI: 4-fold increase AND PRNT: 4-fold increase	1°	6	-	-	-	(58)
Thailand		4-15		1°	2	-	-	-	(58)
Thailand		4-15		1°	5	-	-	-	(58)
Thailand		4-15		1°	0	-	-	-	(58)
Thailand		4-15		2°	81	-	-	-	(58)
Thailand		4-15		2°	77	-	-	-	(58)
Thailand		4-15		2°	103	-	-	-	(58)
Thailand		4-15		2°	85	-	-	-	(58)
Thailand		4-15		N.S.	-	81	-	-	(58)
Thailand		4-15		N.S.	-	77	-	-	(58)
Thailand		4-15		N.S.	-	103	-	-	(58)
Thailand		4-15		N.S.	-	85	-	-	(58)
Puerto Rico		10-18	PRNT: 4-fold increase	1°	1	2	3	0.666667	(59)
Puerto Rico		10-18		2°	8	8	16	0.5	(59)
